# Supplementary material for: Medication Adherence in Chronic Older Patients: An Italian Observational Study Using Medication Adherence Report Scale (MARS-5I)
Source: Int J Environ Res Public Health. 2022 Apr 25;19(9):5190. doi: 10.3390/ijerph19095190 (PMC9100757; doi:10.3390/ijerph19095190)
Supplement: Supplementary file 1 [file ijerph-19-05190-s001.zip]

Archive with 1 entries (1 files):
- ijerph-1670302-supplementary.pdf
